# Supplementary material for: Does Vegetation Recovery Limit the Habitat Use of Herbivore? Decadal Evidence of a Potential Ecological Mismatch
Source: Biology (Basel). 2026 Mar 19;15(6):491. doi: 10.3390/biology15060491 (PMC13023506; doi:10.3390/biology15060491)
Supplement: Supplementary file 1 [file biology-15-00491-s001.zip]

Archive with 1 entries (1 files):
- biology-4160522-supplementary.pdf
